# Supplementary material for: Designing Cyclic-Constrained Peptides to Inhibit Human Phosphoglycerate Dehydrogenase
Source: Molecules. 2023 Sep 4;28(17):6430. doi: 10.3390/molecules28176430 (PMC10563079; doi:10.3390/molecules28176430)
Supplement: Supplementary file 1 [file molecules-28-06430-s001.zip]

Archive with 1 entries (1 files):
- molecules-2570613-supplementary.pdf
